# Supplementary material for: Underachievement Risks and Profiles of Psychological Variables Among High-Ability Adolescents from Hong Kong, The Netherlands, Taiwan, and The United Kingdom
Source: Eur J Investig Health Psychol Educ. 2025 Sep 4;15(9):178. doi: 10.3390/ejihpe15090178 (PMC12468528; doi:10.3390/ejihpe15090178)
Supplement: Supplementary file 1 [file ejihpe-15-00178-s001.zip]

Archive with 1 entries (1 files):
- ejihpe-3801684-supplementary.pdf
